# Supplementary material for: DsbA-L deficiency in T cells promotes diet-induced thermogenesis through suppressing IFN-γ production
Source: Nat Commun. 2021 Jan 12;12:326. doi: 10.1038/s41467-020-20665-4 (PMC7804451; doi:10.1038/s41467-020-20665-4)
Supplement: Supplementary file 4 — Source Data [file 41467_2020_20665_MOESM4_ESM.xlsx]

## Sheet: Fig.1
		Fig.1a											P value
				ND				HFD
			CD4	351	288	349	332	421	338	396	423		0.039646
			CD8	312	362	430	282	464	310	354	542		0.294259
		Fig.1b
				ND				HFD
			CD4	945	789	828	691	933	667	721	798		0.682732
			CD8	843	767	771	680	850	619	651	726		0.413643
		Fig.1d		ND				HFD
			CD4	2.91	2.22	3.33	3.39	4.55	5.78	3.34	6.44		0.0310062
			CD8	3.72	3.31	6.16	4.22	6.72	7.17	4.55	5.2		0.128417
		Fig.1e
				ND				HFD
			CD4	22	21.2	17.9	16.36	17.4	11.4	8.58	6.8		0.020951
			CD8	13.6	8.2	13.9	16.8	9.79	9.73	10.9	7.44		0.107409
		Fig.1f
				ND				HFD
			CD4	4.49	5.38	3.87	3.49	8.6	6.53	7.04	5.08		0.0240351
			CD8	2.66	6.12	4.49	3.93	12.8	7.56	11	6.16		0.0236956
		Fig.1g		ND				HFD
			CD4	27	23.9	34.6	26	28.3	45.9	37.7	37.4		0.0696339
			CD8	15.7	15.2	25.3	15.7	19.3	30	23.6	28.4		0.0767377

## Sheet: Fig.2
		Fig.2b
															P value
		CD4		Flox					KO
			1	5.49932	5.17682	5.2331	6.01907	4.65325	4.56691	3.12359	4.50219	4.79049	3.78498		0.015592
			2	5.64308	5.06527	5.47304	6.52983	4.48547	4.53576	3.27894	4.49779	4.75515	3.77267		0.0195897
			3	5.88946	5.19202	5.62907	6.85178	4.59477	4.57633	3.33914	4.34748	4.62009	3.6436		0.0101938
			4	2.03979	1.92597	3.01645	2.05894	1.70465	3.51831	1.20349	2.13786	2.66074	1.76554		0.818267
			5	2.24577	1.93163	2.60527	2.39303	1.81923	3.34109	1.25785	1.99446	2.23367	1.80195		0.849399
			6	2.48721	2.13105	2.67459	2.72071	1.84497	3.72241	1.18718	2.13676	2.22936	1.90701		0.769905
			7	13.2158	11.2883	11.9757	14.5901	9.22001	5.5605	7.21746	8.83492	7.24613	7.05152		0.00159961
			8	12.6436	11.1431	10.8324	13.0943	8.23291	5.75042	7.31546	8.44015	7.0982	6.93025		0.0027351
			9	12.3395	10.7097	10.0029	12.7006	8.35924	5.70701	6.98295	8.26847	1.16347	6.91429		0.00898868
			10	0.927241	0.740403	1.57676	1.07257	0.807032	1.59467	0.856713	1.62164	0.080683	0.93737		0.984102
			11	1.08104	0.710632	1.28441	1.16919	0.7098	1.44474	0.724953	1.4836	0.22057	1.02196		0.965334
			12	1.10455	0.548115	1.16181	1.22333	0.636076	1.19893	0.577361	1.05682	0.166097	0.791568		0.467065
		CD8
				Flox					KO						P value
			1	5.88207	8.64778	6.30558	8.80244	5.50103	4.59692	4.45346	7.35109	5.63777			0.169662
			2	5.43086	8.81117	6.46982	8.7853	5.75208	4.62858	3.92831	7.32354	5.25741			0.136912
			3	5.67893	8.95255	6.33763	9.10919	5.29373	4.59326	4.5835	7.63489	5.65788			0.234533
			4	1.57745	2.83432	2.02337	2.57386	1.72749	1.63978	1.12163	3.95856	1.90419			0.988999
			5	1.76992	3.37356	2.50492	3.72633	3.00371	1.8885	1.18956	3.54814	2.06617			0.267778
			6	2.47759	3.97896	2.74414	4.18053	3.33682	1.98152	1.27474	3.46557	2.38157			0.0940087
			7	11.0151	15.2379	12.937	15.0885	11.0799	9.46992	8.52343	10.6198	11.0392			0.0294693
			8	10.8114	14.3265	12.2154	14.0348	10.6135	9.45671	8.69428	10.692	10.4921			0.0336056
			9	10.3941	14.1248	11.7543	13.4734	10.4801	9.25197	8.73053	10.2484	10.2865			0.0352204
			10	0.363477	1.40026	0.721189	1.49243	-0.41641	0.872248	0.136403	1.96539	0.4928			0.778797
			11	-0.25595	1.38543	0.916341	1.60565	-0.33763	1.1928	0.443233	2.44118	0.8619			0.369866
			12	0.741503	1.83712	0.720449	1.61947	0.127221	1.16949	0.559698	2.31263	0.708383			0.731488
		Fig.2c
				Flox			KO				P value
			CD4+T cells	5.25809	4.3932	6.34568	0.388008	0.752745	1.04467		0.00151164
			CD8+T cells	7.23434	6.3223	5.34578	1.34557	1.54225	0.64428		0.00109687
		Fig.2d
					Flox				KO						P value
				16s	1.351	0.682	1.266	0.702	0.358	0.257	0.626	0.707			0.0489293
				mtATP6	0.929	1.168	1.077	0.826	0.174	0.177	0.571	0.636			0.00575004
				16s	0.839518	0.906661	1.07555	1.17827	0.652606	0.702109	0.587284	0.797043			0.0122847
				mtATP6	0.923275	0.998956	1.18597	0.891801	0.47498	0.895632	0.743572	0.579438			0.0281853

## Sheet: fig.3
	Fig.3b
			Flox							KO													P value
		1	24	25.7	22.5	21.7	23.9	22	23	25.7	23.3	24.9	25.9	20.9	21.6	20.5	22.5	22.1	20.9	21.5	20.5		0.40339
		2	26.7	27.7	26.5	24.6	27.7	27.2	27.2	29	26.5	27.6	27.6	27.3	24.4	23.6	25.4	24.7	24.1	24.4	24.5		0.17662
		3	29	29.9	28.3	26.1	29.7	29.1	29.1	29.8	27.8	29.8	29.3	28.6	25.9	25.3	27.3	26.2	25.7	26	26		0.0698036
		4	31.4	33.4	30.8	28.1	33.3	31.2	31.5	33.8	30.6	31.7	30.5	30.6	27.7	26.4	28.8	27.7	27.4	27.6	28.4		0.0433439
		5	34.3	36.9	32.8	28.9	34.8	32.2	32.6	35.8	31.7	33	31.8	32.8	28.2	27.2	30.2	28.6	28	28.8	29		0.0350277
		6	35.7	39.8	34.9	30.9	37.6	34.6	35.6	36.7	33.2	35	33.5	35.6	30.2	28.5	32.3	29.7	29.6	30.6	31.8		0.0168842
		7	37.2	42.2	36.4	32.4	39.6	37	37.1	37.5	34.6	36.2	34.3	37.2	31.3	28.4	33.3	30.8	31.8	31.4	32.8		0.00754039
		8	39.3	45.7	37.6	33	39.5	36.5	40.6	40	35.7	37.9	36.1	39.7	32	29.1	35	32	30.9	33.3	34.4		0.0250461
		9	40	47.5	39.9	33.7	42.1	40.6	40.2	41.5	37	39	36.9	41.4	33	29.2	34.9	32.5	30.3	34	34.1		0.0133071
		10	41.4	49.5	41.5	35.2	44.5	42.4	43.4	43.3	37.8	38.9	36.7	41.8	34.4	30.4	36.3	33.9	36.8	34.6	36.5		0.0050715
		11	42.1	50.2	44.6	38.2	47.4	46.4	46.2	43.9	38.4	39	37.3	43.6	36.9	32.3	39.3	35.2	36.4	40	40		0.00118065
		12	40	46.5	45.4	39	48.5	48	48	41.5	37.7	37	35.4	42	38.8	32.6	40.4	35.7	37.7	40	40.6		0.000416022
	Fig.3c		Flox							KO													P value
		Lean	20.87	23.28	20.85	20.47	22.07	21.61	18.1	20.47	21.03	20.57	22.32	21.65	17.96	18.73	19.04	18.89	21.06	17.32	18.1		0.115394
		Fat	11.71	13.74	14.3	13.99	14.18	14.23	11.96	11.79	10.89	8.87	13.26	13.88	6.59	12.13	7.17	9.42	11.02	14.03	11.96		0.020841
		Fluid	3.61	4.42	4.33	3.37	4.36	4.63	3.84	3.74	3.7	3.28	4.37	4.5	2.51	3.59	2.84	3.24	3.94	4.48	3.84		0.15278
	Fig.3e
				Flox							KO													P value
			BAT	0.0059204	0.0070524	0.00646119	0.0077089	0.0087905	0.00656455	0.00800439	0.00732265	0.00482412	0.00546392	0.00554945	0.00629032	0.00355191	0.00702265	0.00318653	0.00667674	0.00416667	0.0086423	0.00390306		0.030649
			iWAT	0.0467164	0.0466594	0.0564612	0.0448518	0.0588121	0.04814	0.0579825	0.0436385	0.0381407	0.0285567	0.0474176	0.0531797	0.0297268	0.0454693	0.0298186	0.0388822	0.0365555	0.039034	0.0429082		0.00254294
			eWAT	0.0638806	0.0327729	0.053516	0.0744205	0.0389417	0.0415755	0.0242763	0.0458124	0.0618593	0.0423454	0.0702747	0.048341	0.0501639	0.0477346	0.0413471	0.065861	0.0637222	0.0591123	0.0575765		0.249405
			prWAT	0.021791	0.0245852	0.0301826	0.0314016	0.0280777	0.0322101	0.0273684	0.016865	0.0210804	0.0142526	0.021511	0.0193779	0.0180601	0.0228803	0.0163212	0.0245015	0.024	0.0310444	0.0270663		0.00699794
			Liver	0.0382587	0.0503493	0.0573744	0.04469	0.0541253	0.0502407	0.0564474	0.0438444	0.0350502	0.0422938	0.0458791	0.0407143	0.0352732	0.0464401	0.0354145	0.0586405	0.0430278	0.0450392	0.0386735		0.0263261
			Spleen	0.00218906	0.00213974	0.00424657	0.00266846	0.00269978	0.00269147	0.00296053	0.00228833	0.00148241	0.00203608	0.00269231	0.00264977	0.00284153	0.00320388	0.00207254	0.00383686	0.00269444	0.00302872	0.00283163		0.606846
	Fig.3g
				iWAT		eWAT
				Flox	KO	Flox	KO
				85.107	71.321	90.536	86.5
				86.722	70.028	89.139	97.056
				84.182	69.364	90.591	92.409
				82.395	72.158	91.289	93.342
				82.8	72.156	89.767	90.9
			P value	7.97077e-07		0.34139
	Fig.3h
			Flox					KO					P value
		Fast Glucose	185.4	178.2	180	163.8	187.2	154.8	156.6	102.6	138.6		0.0112745
	Fig.3i
			Flox							KO													P value
		0	108	88.2	99	120.6	127.8	151.2	207	91.8	59.4	79.2	72	86.4	90	70.2	138.6	97.2	133.2	120.6	154.8		0.0878822
		15	541.8	480.6	487.8	500.4	599.4	430.2	597.6	482.4	390.6	455.4	324	500.4	522	432	423	421.2	468	392.4	561.6		0.0306294
		30	541.8	477	585	599.4	486	430.2	599.4	567	374.4	453.6	457.2	599.4	599.4	495	397.8	486	525.6	439.2	567		0.335639
		60	460.8	388.8	466.2	599.4	469.8	367.2	599.4	469.8	297	397.8	383.4	536.4	525.6	574.2	329.4	403.2	419.4	394.2	489.6		0.305977
		90	381.6	338.4	406.8	599.4	401.4	279	558	345.6	216	241.2	241.2	442.8	415.8	414	282.6	277.2	289.8	270	379.8		0.0288631
		120	279	268.2	320.4	435.6	329.4	225	543.6	264.6	149.4	180	160.2	259.2	306	315	228.6	214.2	221.4	234	298.8		0.0112639
	Fig.3j		Flox					KO					P value
		Fast insulin	1.27502	0.727618	1.06417	1.84066	1.90756	1.14729	0.966851	1.07836	1.365		0.430134
	Fig.3k
			Flox											KO															P value
		0	100	100	100	100	100	100	100	100	100	100	100	100	100	100	100	100	100	100	100	100	100	100	100	100	100
		15	94.8643	88.469	114.05	120.446	163.081	107.655	197.19	101.26	140.698	124.709	99.1279	81.4319	96.7742	77.8914	73.1707	122.738	92.0535	82.6121	115.657	87.3328	81.4319	92.0535	94.4138	101.495	97.9544		0.00483926
		30	84.2054	75.6783	93.7985	111.919	105.523	78.876	169.477	70.3488	94.8643	103.391	83.1395	63.7293	64.9095	62.5492	67.2699	96.7742	80.2518	79.0716	97.9544	67.2699	67.2699	68.45	80.2518	95.594	90.8733		0.0236669
		60	75.6783	57.5581	83.1395	106.589	121.512	59.6899	154.554	73.5465	84.2054	90.6008	74.6124	57.8285	63.7293	55.4681	57.8285	95.594	69.6302	73.1707	86.1526	63.7293	55.4681	59.0087	84.9725	80.2518	87.3328		0.0436539
		90	79.9419	62.8876	87.4031	115.116	94.8643	72.4806	154.554	87.4031	95.9302	78.876	82.0736	62.5492	70.8104	63.7293	67.2699	94.4138	76.7113	68.45	96.7742	84.9725	84.9725	70.8104	92.0535	97.9544	92.0535		0.14102
		120	83.1395	55.4264	92.7326	99.1279	117.248	88.469	164.147	88.469	98.062	87.4031	88.469	82.6121	75.5311	82.6121	84.9725	97.9544	81.4319	76.7113	122.738	103.855	86.1526	86.1526	100.315	100.315	107.396		0.584939

## Sheet: fig.4
	Fig.4a		Flox					KO								P value
		BAT	0.339192	0.390627	0.569008	0.566429	1.00351	0.615847	0.987948	1.82265	1.41881	1.94796	1.75918	1.52689		0.00470203
		iWAT	0.170747	0.191191	0.19721	0.224585	0.220257	0.242706	0.154832	0.26323	0.278171	0.225133	0.281296	0.257592		0.0753537
	Fig.4c
				Flox					KO								P value
		BAT	Ucp1	1.39373	2.4892	0.006969	0.110105		3.50523	4.12125	4.67735	1.93868	5.14983	2.3777	2.37073		0.0112168
			Ppargc1α	1.08893	1.59746	0.8734	0.313612		2.70054	2.97496	2.17241	3.07514	1.50054	1.49292	1.712		0.0116984
			Prdm16	1.26542	1.09427	0.183486	0.456817		2.84593	1.65138	3.31034	2.2069	0.952863	1.56027	1.70073		0.0202492
			Cebpβ	1.77069	1.07481	0.283311	0.871182		2.67198	1.20053	2.63657	2.36919	2.90748	1.57946	2.42408		0.0105007
		iWAT	Ucp1	0.615839	0.456337	2.11233	1.03954		0.503757	0.294987	0.926838	0.486513	3.22059	0.904668	2.10371		0.811656
			Ppargc1α	0.267899	1.72527	1.33414	0.672694		1.115	1.66847	0.351483	0.856	0.641	0.353	0.561		0.554293
			Prdm16	0.831255	1.13716	1.25686	0.665004		0.783042	0.84123	0.525353	1.31754	0.992519	1.23358	1.40648		0.832469
			Cebpβ	0.692905	1.16824	0.94235	0.688747		1.11904	1.0449	0.584812	1.36987	1.42461	1.75998	1.91796		0.103665
	Fig.4e																										P value	P value	P value
			ND-Flox				ND-KO				HFD-Flox							HFD-KO									HFD-Flox vs ND-Flox	HFD-KO vs ND-KO	HFD-Flox vs HFD-KO
	Oxygen Consumption	Full day	99.859	104.87	97.5241	112.282	97.4943	107.663	105.875	103.831	120.478	109.911	121.424	123.59	116.979	120.34	120.651	136.229	127.098	121.725	124.627	136.255	117.387	125.257	122.272		0.00114511	0.000129413	0.0319	Full day
		Dark	111.326	115.353	105.271	121.91	105.757	116.539	115.612	112.936	134.83	118.253	134.891	134.498	126.29	129.886	131.058	148.934	142.826	136.194	136.862	147.787	126.756	137.447	132.984		0.0025944	9.54041e-05	0.0147	Dark
		Light	87.5317	93.47	89.0997	101.812	88.5091	98.0111	95.4081	94.0426	106.127	101.57	107.957	111.599	106.612	109.712	109.211	123.524	112.091	107.256	111.005	123.416	107.019	111.766	110.567		0.000631736	0.000320832	0.0892	Light
			ND-Flox				ND-KO				HFD-Flox							HFD-KO									HFD-Flox vs ND-Flox	HFD-KO vs ND-KO	HFD-Flox vs HFD-KO
	Energy expenditure	Full day	0.498564	0.524322	0.481601	0.565623	0.487451	0.540543	0.531474	0.52078	0.566142	0.517653	0.57221	0.575985	0.545743	0.560434	0.563309	0.642124	0.59736	0.572105	0.579142	0.634498	0.546181	0.58148	0.567923		0.041174	0.00375955	0.0383	Full day
		Dark	0.559421	0.576903	0.520847	0.618568	0.534611	0.588937	0.584457	0.56901	0.633605	0.556976	0.636683	0.627313	0.588795	0.605045	0.611591	0.704225	0.67171	0.639857	0.636784	0.688474	0.58916	0.63815	0.617339		0.0871784	0.00383225	0.0189	Dark
		Light	0.433143	0.467139	0.438923	0.508045	0.436165	0.487914	0.474518	0.468932	0.498678	0.478329	0.507737	0.519559	0.497812	0.510766	0.510231	0.580022	0.526417	0.504353	0.514967	0.574404	0.498617	0.518765	0.513926		0.0165926	0.00532944	0.1029	Light
	Fig.4f		BAT		iWAT
			Flox	KO	Flox	KO
			71.9778	68.7226	33.2546	46.1606
			52.2242	71.4629	30.319	30.6399
			63.1376	79.178	19.1235	45.4919
			61.3691	71.5633	23.453	37.456
			56.5	72.969
		P value	0.0142371		0.0335423
	Fig.4g			Flox				KO						P value
		BAT	Aco2	0.831887	0.77936	1.1684	1.22036	1.34713	2.21113	2.02933	1.04913	2.61654		0.04088
			Atp5a1	0.688389	0.958228	1.15613	1.19725	1.46868	1.78285	1.96486	1.33194	2.4917		0.0152285
			Sdhb	0.581981	0.750297	1.15158	1.51615	2.54781	2.65012	3.08497	3.08973	1.67907		0.00230338
			Cpt1a	0.783337	0.869596	1.37951	0.967556	0.735665	1.52788	1.57735	0.956142	2.49802		0.250016
			Cpt2	0.72671	0.945157	1.31149	1.01665	1.17391	2.53315	2.09758	1.17616	3.64972		0.0738442
			Mcad	0.709676	0.879821	1.246	1.1645	1.118	2.80831	2.50278	1.58032	2.82245		0.0242869
			Acox1	0.650661	0.986666	1.12966	1.23301	1.19503	3.09881	1.69869	0.829757	3.43152		0.121823
			Pparα	0.719424	1.04604	1.28217	0.952364	1.03704	2.37105	2.61539	3.91443			0.0484222
				Flox				KO						P value
		iWAT	Aco2	0.300675	2.04381	0.655517		0.0265276	3.23021	0.0453299	1.42948			0.862146
			Atp5a1	0.811966	1.00779	1.18024		2.03334	3.16326	1.44625	3.32197			0.0400742
			Sdhb	0.752028	0.7059	1.54207		0.0560886	3.82718	0.177928	3.23347			0.521919
			Cpt1a	0.172885	2.56026	0.266858		2.85333	0.481596	2.81659	8.51302			0.264878
			Cpt2	0.705157	1.16796	1.12688		0.0288427	0.844001	0.135604	1.11339			0.222996
			Mcad	1.02317	0.53017	1.44666		0.00914012	4.99945	0.0759753	4.20381			0.442137
			Acox1	0.669074	1.02646	1.30447		19.9852	6.6898	7.57828	15.836			0.029648
			Ppara	1.41438	1.04651	0.539112		0.653277	1.46512	1.16702	0.35518			0.814727
	Fig.4h
			Flox					KO						P value
		PGC1α	0.573602	0.507687	0.345968	0.353529	1.15318	0.861581	1.21521	0.946039	0.545462	0.920246	0.632829	0.15557
		UCP1	1.1885	1.36029	0.877812	1.01127	1.56255	2.79629	2.21987	2.02576	1.33508	1.95842	1.09417	0.0426197
	Fig.4i													P value
				Flox				KO
		BAT	Cidea	0.899045	0.877193	1.14235	1.08141	1.16288	1.9332	1.81684	1.19725	2.07982		0.0251396
			Dio2	0.662893	0.722124	1.12951	1.48547	0.992161	1.77321	1.48831	0.88986	1.235		0.30535
			Ppargc1α	0.877304	1.0463	1.00201	1.07439	1.15549	4.31861	4.31105	3.77904	4.85891		0.00862102
			Ucp1	0.686048	1.00945	1.03052	1.27399	1.53739	2.78683	1.80813	4.45596	2.365		0.0313746
			Prdm16	0.752616	1.00229	0.876882	1.36821	1.35788	2.07174	2.01541	1.03771	2.43631		0.0401729
				Flox				KO
		iWAT	Ppargc1α	0.983216	0.858166	1.36653	0.792089	1.26734	0.611186	0.509517	0.786934			0.366973
			Ucp1	0.629038	0.814787	1.91363	0.642543	2.33335	0.657304	1.0263	0.754841			0.710209
			Dio2	0.609889	1.87444	1.082	0.433671	1.0769	1.15151	1.26448	1.26928			0.579475
			Prdm16	0.500973	0.340323	2.62679	0.531918	1.85448	0.895047	1.6002	0.931542			0.609592
			Tbx1	1.13494	0.705294	0.953281	1.20648	5.05765	7.19627	3.10331	6.60459			0.00278378
			Tmem26	0.440083	0.473804	1.67375	1.41236	2.30709	1.37128	0.873083	1.68297			0.248692
			Klhl13	0.320488	2.67465	0.364444	0.640418	0.223874	1.01233	0.045325	1.6513			0.705958
	Fig.4k
			Flox				KO							P value
		Full day	79.2819	73.1196	74.3588	87.0959	91.0151	96.0851	81.7536	93.5239	85.6751			0.0308
		Dark	96.5323	91.9955	91.8858	104.621	112.267	123.756	96.2923	114.328	101.461			0.0208
		Light	66.2561	58.8664	61.4194	74.0708	75.0031	75.8423	70.7753	77.9206	73.5905			0.0519

## Sheet: Fig.5
		Fig.5b		Flox				KO					P value
			eWAT	16.1	23.8	19.7	16.7	11.5	17.6	15.3	16.8		0.140082
			iWAT	22.1	26.4	30.4	14.3	14	9.57	8.93	17		0.0322832
			BAT	30.9	27.8	31.7	29.6	16.8	22.5	24.4	15.5		0.00459404
			Spleen	4.75	2.98	1.82	3.93	1.81	3.93	3.33	3.23		0.716307
				Flox				KO
			eWAT	2.63861	3.28925	8.28604	5.674	3.58879	7.05574	2.9333	3.842		0.709462
			iWAT	6.31644	7.72145	4.00374	1.36032	4.88239	2.90791	2.72914	3.66014		0.410614
			BAT	4.61242	5.33506	5.06155	3.833	2.82539	1.20806	3.78932	2.845		0.017416
		Fig.5c		Flox				KO					P value
			eWAT	32.6	37.3	37.5	25.7	23.3	28.6	35.8	27.5		0.283015
			iWAT	12.5	33.3	25.2	18.5	12.7	11.2	19.4	16.7		0.178892
			BAT	40.9	32.8	33.8	29.25	24.2	23.8	28	18		0.015539
			Spleen	12.9	6.01	8.82	9.35	5.95	8.63	8.37	7.24		0.306502
				Flox				KO
			eWAT	3.27963	3.05655	3.5755	2.674	3.48359	4.63547	2.583	3.367		0.45433
			iWAT	1.99013	3.12087	0.720337	1.00617	3.55837	2.00868	0.912618	1.72164		0.675693
			BAT	5.10465	3.13606	4.13456	3.106	2.32281	0.861815	2.46366	2.276		0.0206421
		Fig.5d
				Flox				KO					P value
			eWAT	11.6	15.9	21.3	12.6	14.2	18.9	17.5	19.9		0.40048
			iWAT	14.5	15.7	10	13.6	16.4	14.5	16.8	13.2		0.278009
			BAT	12.3	17.8	6.39	6.8	9.25	8.98	7.16	7.66		0.385397
			Spleen	13.5	6.58	6.29	8.64	4.84	11.7	8.5	5.23		0.626695
				Flox				KO
			eWAT	3.488	3.595	4.121	2.662	3.81	3.522	1.586	3.548		0.578622
			iWAT	2.832	1.636	1.664	1.23	2.404	3.823	1.9	1.152		0.49542
			BAT	0.706573	0.758647	1.27768	1.523	1.01307	0.929506	1.30665	1.256		0.794316
		Fig.5e
				Flox				KO					P value
			eWAT	13.7	4.98	8.08	6.53	9.6	6.7	6.15	8.26		0.764268
			iWAT	10.4	6.36	6.57	8.15	6.49	8.8	3.68	9.38		0.641551
			BAT	6.67	4.21	5.56	8.05	17.7	14.3	18.9	12.4		0.00128352
			spleen	6.6	5.19	7.03	7.54	3.09	6.21	7.5	5.69		0.394281
				Flox				KO
			eWAT	1.75763	2.49955	1.56311	2.234	2.57562	1.24863	2.31438	2.42		0.745149
			iWAT	1.88455	1.57799	1.21374	0.936	0.773272	1.351	0.718288	1.75		0.458831
			BAT	1.24867	0.935192	1.55932	1.76864	2.78921	3.55698	2.35804	1.04254		0.106223
		Fig.5f
			Flox					KO						P value
		IL-2	0.341136	1.34961	1.30926	0.53134	1.46866	0.607882	0.510249	0.72652	0.36564	0.585036		0.104767
		IL-5	0.243095	1.71696	1.03995	0.65689	1.34311	0.182961	0.20592	0.5124	0.75264			0.105048
		IL-6	0.648346	0.358413	1.99324	0.79231	1.20769	0.725867	1.5351	0.86489	0.98456	1.54201		0.704071
		IL-10	1.00702	1.05337	0.939607	0.87942	1.12058	0.963834	0.83111	0.7845	1.0256	0.882316		0.130014
		IL-13	1.43067	0.894792	0.674536	0.9514	1.0486	1.16688	0.374812	0.8954	0.23564	1.1815		0.355365
		Ccl2	0.593902	1.11796	1.28813	1.51623	0.48377	1.2002	1.872	1.06521	1.1627	2.38039		0.136188
		IFN-γ	0.495917	1.34991	1.15417	0.58954	1.41046	0.008141	0.280855	0.011146	0.34623	0.076118		0.00307795
		TGF-β	0.324359	1.25129	1.42435	0.79452	1.20548	1.32507	1.35478	0.94512	1.46123	1.61343		0.172536
		Fig.5g
			Flox				KO					P value
		eWAT	2.97607	3.43877	0.727561	2.68051	2.2794	2.88503	2.75395	2.76486		0.737116
		iWAT	1.37408	1.50301	0.96129	1.10847	1.31955	1.1804	1.2185	1.63339		0.551209
		BAT	5.8969	6.80306	4.935	5.47298	3.04918	4.20365	4.2922	3.82304		0.00725163
		Fig.5h
			Flox												KO											P value
		Serum IFN-γ	23.6778	23.099	12.1012	25.9931	3.99758	23.6778	35.8332	30.0449	25.9931	27.1508	28.3084	18.4683	4.57641	15.5742	19.626	42.7792	10.3647	26.572	26.572	36.9909	36.4121	26.572		0.752855

## Sheet: fig.6
	Fig.6a		Flox					KO						P value
		IFN-γ	2.19585	3.02068	2.67338	4.297	2.15243	1.39247	1.74141	1.50451	1.23796	2.3986		0.0250933
	Fig.6c																P value
			Flox-CM					KO-CM				KO-CM+IFN-γ					Flox-CM VS KO-CM	KO-CM VS KO-CM+IFN-γ
		Cidea	0.847679	1.15232	0.660353	0.78504	1.55461	1.66477	1.83	1.87999	1.92673	1.41142	1.34837	1.174	1.2858		0.0012	0.0305
		Ppargc1α	1.31326	0.686744	0.982834	1.07531	0.941853	1.55245	0.536905	1.01754	0.869635	1.17633	0.586033	0.7456	1.01676		0.9996	0.8647
		Prdm16	0.819721	1.18028	0.5678	0.7478		1.83237	1.19761	1.568	2.235	1.38889	1.55467	1.1357	1.80786		0.0121	0.5965
		Ucp1	0.414438	1.58556	0.944747	0.831294	1.22396	2.96667	1.76152	4.52209	3.13479	1.91678	1.70944	2.4322	1.19402		0.0004	0.0108
	Fig.6e																P value
			Ctr				CL				CL+ IFN-γ						Ctr vs CL	CL VS CL+IFN-γ
		Cebp-β	1.04074	0.959264	0.7976	1.2024	3.26183	3.23341	2.7654	3.72985	1.79421	1.72359	1.5686	1.94919			<0.0001	<0.0001
		Cidea	1.00863	0.99137	1.5689	0.4311	6.66703	5.11471	2.1627	9.61904	2.71976	3.94412	1.845	4.81888			0.0163	0.2116
		Ppargc1α	1.08445	0.915555	0.8026	1.1974	3.37767	3.93646	5.0843	2.22983	1.7883	2.27092	2.4573	1.60192			0.0016	0.0286
		Prdm16	1.07943	0.920569	0.7864	1.2136	2.49237	2.49555	3.1252	1.86271	1.36268	1.81103	2.3322	0.84151			0.0046	0.0626
		Ucp1	1.2236	0.776398	0.8757	1.1243	211.131	231.363	266.864	175.63	159.576	179.215	195.335	143.456			<0.0001	0.0448
	Fig.6g
																				p value
		Ctr				CL				IFN-γ				CL+ IFN-γ						Ctr vs CL	CL VS CL+IFN-γ	IFN-r vs CL+IFN-γ
	cAMP	1.39309	3.55603	0.94437	2.3545	42.1649	53.6294	54.1405	33.2395	2.06479	1.77414	1.56097	1.8658	17.4679	11.9317	10.4484	14.4732			<0.0001	<0.0001	0.0364
	Fig.6h
		Ctr				CL				IFN-γ				CL+ IFN-γ
	Pde4a	0.95	1.05	0.87	1.13	0.107	0.388	0.248	0.247	0.221	0.208	0.356	0.073	0.617	0.55	0.356	0.811		P value
	Pde4b	1	1.62701	0.768	1.232	1.80932	2.20732	1.653	2.36365	1.67659	1.25849	1.864	1.07108	1.87254	1.96311	1.6793	2.15634		CL VS CL+IFN-γ (for Pde4d)
	Pde4d	1.31069	0.505588	0.80755	1.37618	0.926656	1.28972	1.65335	1.83255	1.33623	1.32633	1.63398	0.937421	2.32576	2.78985	2.4747	1.97513		0.0041
	Fig.6i																				P value
		Ctr			IFN-γ			Rolipram			CL			CL+IFN-γ			CL+IFN-γ+Rolipram				Ctr vs CL	CL VS CL+IFN-γ	CL+IFN-γ vs. CL+IFN-γ+Rolipram
	Ucp1	0.700099	1.13825	1.16165	0.714937	0.583858	0.698985	0.473524	1.29811	0.486932	13.8141	16.4108	15.7022	10.8697	10.2847	11.6535	16.8485	16.183	20.4263		<0.0001	0.0052	<0.0001

## Sheet: fig.7
	Fig.7c		WT+ Vehicle				WT + IFN-γ						p value
		Full day	133.197	147.399	155.687	145.239	145.254	132.361	137.234	130.856	145.3		0.0281
		Dark	144.341	161.512	166.119	155.506	152.828	141.193	141.336	135.891	156.095		0.0151
		Light	119.494	129.81	143.323	132.443	135.998	121.42	132.22	124.619	131.928		0.2188
	Fig.7e
																					P value
			Flox				Flox+IFN-γ				KO				KO+IFN-γ
		OCR	89.3713	88.4511	80.5854	83.4906	75.3097	74.0961	69.9391	78.7614	92.483	91.6903	92.3208	96.789	88.6594	86.299	83.8204	85.2483	86.9398
																	P value
	Fig.7f		Flox			Flox+IFN-γ			KO			KO+IFN-γ					Flox vs. KO	KO VS KO+IFN-γ
		UCP1	0.508871	0.763291	0.990315	0.32465	0.457066	0.4233	1.18845	1.1567	1.50795	0.482261	0.619073	0.626925			0.0174	0.0032
	Fig.7g																			P value
			Flox				Flox+IFN-γ				KO				KO+IFN-γ					Flox vs. Flox+IFN-γ	Flox vs. KO	KO vs. KO+IFN-γ
		Ucp1	1.06588	1.04659	1.17563	0.9919	0.699857	0.63922	0.602151	0.64552	1.41414	1.39016	1.53651	1.48996	1.00981	0.954543	1.16951	0.88459		0.0175	0.0341	0.0097	Ucp1
		Ppargc1α	0.829268	0.95122	1.19512	1.02439	0.817073	1	0.646341	0.987805	0.823713	0.91597	1.2706	1.16843	0.56806	0.557622	0.660895	0.662423		0.7515	0.988	0.0147	Ppargc1α
		Cebpβ	0.784053	1.11628	1.12957	0.9701	0.757475	1.11628	0.837209	0.717608	1.45585	1.27984	1.22615	1.35378	0.914488	0.954756	1.01032	0.83295		0.7278	0.0924	0.0268	Cebpβ
		Dio2	0.939052	0.776524	1.05643	1.22799	0.613995	0.776524	1.02934	0.993228	0.971684	1.5689	1.75517	1.85657	0.408125	0.450563	1.07619	1.21834		0.7112	0.0016	<0.0001	Dio2
	Fig.7h																			P value
			Flox				Flox+IFN-γ				KO				KO+IFN-γ					Flox vs. Flox+IFN-γ	Flox vs. KO	KO vs. KO+IFN-γ
		PDE4D	0.944	1.056	1.125	0.875	1.594	1.669	1.845	2.026	0.384	0.575	0.479	0.451	2.45	2.305	1.776	1.513		0.0039	0.0487	<0.0001
																				P value
	Fig.7i		Flox			Flox+IFN-γ			KO			KO+IFN-γ								Flox vs. Flox+IFN-γ	Flox vs. KO	KO vs. KO+IFN-γ
		cAMP	28.3832	29.8098	33.6064	25.32	21.26	20.8	40.4466	43.6528	49.2365	24.5	31.3082	33.5422						0.1048	0.0081	0.0057

## Sheet: Sup Fig.1
									Sup Fig.1c
											Flox				KO					p value
										1	12.5058	12.915	10.161	11.5763	6.96969	9.34259	9.43378	7.5179		0.00744644
										2	12.1982	13.3028	9.97214	11.897	7.28644	9.48793	8.55039	7.39825		0.00553601
										3	11.9123	13.4312	9.60964	12.1725	6.97638	8.98645	6.44185	7.80584		0.00477627
										4	2.01246	2.82485	2.9019	2.74039	2.36326	3.0949	3.07498	1.38262
										5	2.85157	3.103	3.01958	3.36407	1.5979	1.51126	1.76933	1.76346
										6	3.20162	3.44011	3.60653	4.00576	1.94239	2.42204	2.32074	1.93665
										7	14.6295	16.6399	16.3213	22.2326	7.51173	14.5089	13.4076	11.8119		0.0463618
										8	14.6336	17.0229	15.8745	22.6958	7.85072	13.9133	12.7775	11.7423		0.0354701
										9	14.512	16.6384	14.5401	21.5006	7.26466	13.4578	13.088	11.5461		0.0457647
										10	0.840383	1.50547	1.60422	2.18742	2.59528	0.505425	-0.311754	0.966471
										11	1.8002	1.13172	2.01567	2.7031	2.90548	1.34054	0.589369	1.37196
										12	0.826166	0.89291	0.214008	1.93932	2.5386	1.22428	0.519525	0.887963
									Sup Fig.1d			Flox				KO
											CD3+T cells	1.49664	1.125	1.47492	1.50791	1.45936	2.05885	1.15333	1.57966
											CD4+T cells	0.989109	2.1877	2.44782	2.57978	1.76174	1.23586	1.03079	1.42305
											CD8+T cells	0.561976	1.13897	0.884284	1.25726	0.581963	0.836259	1.0783	0.744042
									Sup Fig.1f
											Flox				KO
									Thymus	CD4	6.64	7.77	7.18	7.87	7.11	7.83	7.02	7.07
										CD8	5.01	4.11	4.08	3.44	4.69	5.74	5.48	4.08
											Flox					KO
									spleen	CD4	9.1	9.94	12.2	13.3	11.8	12.7	11.8	12.1	11.9	8.26
										CD8	6.97	7.85	8.65	9.43	9.38	8.92	8.52	8.36	8.53	7.03

## Sheet: Sup Fig.2
	Sup Fig.2a
				Flox							KO
			1	22.3	25.5	23.7	20.8	23.9	24	24.8	24.3	23.3	24.7	23	21.7	20.7	22.5
			2	23.7	26.6	24.7	22.8	25.4	25.9	26.4	25.2	25.9	26.5	24	23.4	22.6	24.9
			3	24.6	27.6	24.9	24	26.5	26.8	27.6	25	26.2	27.3	25.4	24.3	23.7	25.7
			4	24.7	28	25.8	24.2	26.9	26.7	27.7	26.2	26.8	28.1	26.7	24.9	23.8	26.3
			5	25.4	28.3	27.2	24.6	27.2	27.6	28.2	26.4	27.7	28.7	26.6	25.2	24.1	26.6
			6	25.6	27.8	27	25.3	28.1	28.6	29.2	26.9	28.3	29.5	26.4	25.7	24.6	27.8
			7	26.2	28.7	27.8	26.8	28.7	29.6	30.6	26.8	28.3	30.2	27	26	25.4	28.7
			8	26.5	29.7	28.7	26.9	28.8	30	30.7	27.2	29	29.9		26	25.9	28.5
			9	27.1	30	29.8	27.4	28.7	30.4	30.7	28.1	29.7	30.1	27.8	26.4	26.9	28.7
			10	26.5	29.5	29.6	27.9	29.4	30.4	31.9	28.1	30	31.1	27.9	27.4	27.2	29
			11	27.5	30.2	30.5	27.4	29.5	30.5	31.3	29	30.4	31.5	27.3	26.6	27.4	29.7
			12	26.1	28.2	28.4	28.6	30	30.9	31.6	27.1	28.2	29.3	27.6	27.3	27.4	29.9
	Sup Fig.2b
				Flox							KO
			Lean	18.12	20.49	20.64	21.17	22.11	19.8	20.33	18.61	22.2	22.69	20.84
			Fat	2.3	1.84	1.87	1.88	1.51	1.17	1.36	3.01	1.33	1.17	1.2
			Fluid	1.85	2	2.09	2.13	1.94	1.92	1.77	2.13	1.94	2	1.77
	Sup Fig.2c
				Flox							KO
			0	135	136.8	120.6	57.6	79.2	79.2	73.8	129.6	117	113.4	72	66.6	68.4	68.4
			15	343.8	334.8	354.6	342	360	306	338.4	295.2	333	273.6	379.8	358.2	358.2	331.2
			30	255.6	302.4	232.2	280.8	333	275.4	307.8	232.2	248.4	212.4	284.4	280.8	329.4	302.4
			60	174.6	223.2	183.6	194.4	216	234	212.4	180	201.6	165.6	194.4	203.4	221.4	210.6
			90	131.4	190.8	149.4	154.8	144	147.6	165.6	149.4	163.8	136.8	144	147.6	162	140.4
			120	122.4	174.6	135	122.4	115.2	133.2	124.2	131.4	120.6	120.6	117	111.6	113.4	115.2
	Sup Fig.2d
				Flox							KO
			0	100	100	100	100	100	100	100	100	100	100	100	100	100	100
			15	66.7742	87.0968	69.6774	63.871	78.3871	87.0968	82.7419	78.0096	50.5618	75.1204	86.6774	67.8973	89.5666	69.3419
			30	49.3548	66.7742	49.3548	58.0645	40.6452	71.129	40.6452	62.1188	40.4494	56.3403	79.4543	54.8957	54.8957	44.7833
			60	46.4516	55.1613	49.3548	59.5161	59.5161	75.4839	52.2581	59.2295	33.2263	46.2279	67.8973	63.5634	54.8957	69.3419
			90	63.871	52.2581	60.9677	60.9677	72.5806	71.129	71.129	57.7849	40.4494	59.2295	69.3419	70.7865	60.6742	67.8973
			120	63.871	72.5806	66.7742	69.6774	75.4839	88.5484	88.5484	63.5634	69.3419	63.5634	67.8973	79.4543	76.565	83.7881

## Sheet: Sup Fig.3
		Sup Fig.3a
				Flox							KO
			Cd3e	0.433048	0.739252	1.21378	2.12942	0.95021	0.993458	0.54083	0.834831	0.724864	0.286225	0.242979	0.60181
			T-bet	1.8044	0.42223	1.22338	1.40022	0.149765			1.68315	0.13533	1.65644	0.481776	0.425839	0.128113	0.288704
			Ifn-γ	0.528797	0.585178	0.441233	0.775568	2.06739	1.60184		0.293734	0.422518	1.56286	1.75185	0.560903	0.689857
			Tnf-α	0.326267	1.22775	0.523684	0.818794	2.07781	1.0257		0.421354	0.58255	2.74903	2.13807	0.399975	1.21499
			Gata3	1.19818	0.614666	1.28924	1.50491	0.393003			0.321112	1.88833	0.899832	0.518811	0.082674	0.305536
			Il-4	2.02649	0.715293	0.520577	0.737642				1.7776	0.171905	0.717377	0.092408	0.150163
			Rorγt	1.37514	0.34516	1.46865	1.48652	0.324532			0.221397	0.95297	0.80033	0.508801	0.134763	0.422167
			Il-17	1.07527	0.515054	1.44409	1.70753	0.258065			0.167742	1.01505	1.44839	0.519355	0.213978	0.390323
			Foxp3	0.883197	1.46081	1.47229	0.183705				0.296754	1.6189	0.97505	0.131596	0.531685
			Il-10	0.58058	0.353058	0.514263	1.20154	1.9932	1.35736		0.458813	0.577109	2.35054	1.17647	0.297304	1.62015	1.47986
			Cd11c	0.359726	0.919043	0.430782	0.627938	0.848824	1.94834	1.86534	0.041475	0.565731	0.578354	1.09392	0.332596	1.18719
			Ccl2	1.95356	0.63284	0.560675	1.58788	0.67791	0.461465	1.12567	0.419223	0.995209	0.561291	1.00394	0.702213	1.77319	1.4663
	Sup Fig.3e
			Flox				KO
		Food intake	4.66667	3.35	3.46667	3.76667	2.83333	2.73333	3.5	3.7	3.7

[truncated: 5 more sheets: Sup Fig.4, Sup Fig.5, Sup Fig.6, Sup Fig.7, Sup Fig.8]
